# Supplementary material for: Probing the Effects of Chemical Modifications on Anticoagulant and Antiproliferative Activity of Thrombin Binding Aptamer
Source: Int J Mol Sci. 2024 Dec 27;26(1):134. doi: 10.3390/ijms26010134 (PMC11719963; doi:10.3390/ijms26010134)
Supplement: Supplementary file 1 [file ijms-26-00134-s001.zip]

Archive with 1 entries (1 files):
- ijms-3303846-supplementary.pdf
